# Supplementary material for: Use of Dairy and Plant-Derived Lactobacilli as Starters for Cherry Juice Fermentation
Source: Nutrients. 2019 Jan 22;11(2):213. doi: 10.3390/nu11020213 (PMC6412669; doi:10.3390/nu11020213)
Supplement: Supplementary file 1 [file nutrients-11-00213-s001.zip]

Archive with 6 entries (5 files):
- Supplememntary materials/
- Supplememntary materials/Supplementary table S1.docx
- Supplememntary materials/supplementary table S2.docx
- Supplememntary materials/Supplementary table S3A and S3B.docx
- Supplememntary materials/Supplementary table S4.docx
- Supplememntary materials/Supplementary table S5.docx
